# Supplementary material for: A case of recurrent infective endocarditis after the commando procedure: echocardiographic diagnosis of a complex aorto-cavitary fistulization
Source: Eur Heart J Case Rep. 2025 Feb 25;9(3):ytaf096. doi: 10.1093/ehjcr/ytaf096 (PMC11891388; doi:10.1093/ehjcr/ytaf096)
Supplement: ytaf096_Supplementary_Data [file ytaf096_supplementary_data.zip]

Archive with 6 entries (6 files):
- Movie 1.mp4
- Movie 2.mp4
- Movie 3.mp4
- Movie 4.mp4
- Movie 5.mp4
- Movie 6.mp4
